# Supplementary material for: iPSC-derived type IV collagen α5-expressing kidney organoids model Alport syndrome
Source: Commun Biol. 2023 Sep 28;6:854. doi: 10.1038/s42003-023-05203-4 (PMC10539496; doi:10.1038/s42003-023-05203-4)
Supplement: Supplementary file 3 — Supplementary Data 1 [file 42003_2023_5203_MOESM3_ESM.xlsx]

## Sheet: Fig. 2b
Sample	COL4A5/GAPDH	COL4A4/GAPDH	COL4A3/GAPDH
1383D2-1 agitated culture Day4	0.862846	1.09931	0.849084
1383D2-2 agitated culture Day4	1.02318	1.06927	1.04913
1383D2-3 agitated culture Day4	1.11398	0.831419	1.10179
1383D2-1 agitated culture Day7	1.52708	2.74861	1.99336
1383D2-2 agitated culture Day7	2.68561	2.09582	2.80993
1383D2-3 agitated culture Day7	1.84224	2.27626	1.19732
1383D2-1 agitated culture Day14	5.63377	30.9191	48.3245
1383D2-2 agitated culture Day14	6.44816	19.0328	34.5809
1383D2-3 agitated culture Day14	3.95297	19.6321	29.0141
1383D2-1 agitated culture Day21	6.54972	87.787	161.702
1383D2-2 agitated culture Day21	7.68995	85.8895	143.499
1383D2-3 agitated culture Day21	5.49747	72.5658	136.874
1383D2-1 agitated culture Day28	5.62653	91.7356	280.42
1383D2-2 agitated culture Day28	4.75565	56.0003	149.154
1383D2-3 agitated culture Day28	5.74452	73.4075	144.404

## Sheet: Fig. 3b
Sample	NPHS1/GAPDH	COL4A5/GAPDH
1383D2-1	1.08297	0.964582
1383D2-2	0.968525	0.882357
1383D2-3	0.948501	1.15306
Mild AS-1	1.05627	1.39742
Mild AS-2	0.69599	0.681287
Mild AS-3	1.00538	0.651612
Mutation-corrected-1	1.4041	0.5281
Mutation-corrected-2	0.850568	1.03178
Mutation-corrected-3	1.3398	1.30978
Severe AS-1	1.75894	0.095105
Severe AS-2	3.34851	0.136491
Severe AS-3	0.751416	0.0571338

## Sheet: Fig. 3d
Sample	COL4A3/GAPDH
1383D2-1	1.31296
1383D2-2	0.866429
1383D2-3	0.820607
Mild AS-1	0.99854
Mild AS-2	0.810013
Mild AS-3	0.765543
Mutation-corrected-1	1.0464
Mutation-corrected-2	0.937297
Mutation-corrected-3	0.892124
Severe AS-1	0.80076
Severe AS-2	0.994304
Severe AS-3	0.416612

## Sheet: Fig. S1d
Sample	WT1(+) (%)
1383D2	73.3261
1383D2	79.0958
1383D2	82.7392
1383D2	75.1038
Mild AS	92.2134
Mild AS	86.0945
Mild AS	62.7253
Mutation-corrected	69.1502
Mutation-corrected	70.53
Mutation-corrected	82.4768
Severe AS	71.3301
Severe AS	66.8668
Severe AS	58.5915

## Sheet: Fig. S1e
Sample	PAX2(+) (%)
1383D2-1	78.2926
1383D2-2	91.6605
1383D2-3	50.34
Mild AS-1	68.0139
Mild AS-2	60.5678
Mild AS-3	97.1419
Mild AS-4	75.922
Mutation-corrected-1	91.2633
Mutation-corrected-2	86.3473
Mutation-corrected-3	81.1728
Mutation-corrected-4	68.6147
Mutation-corrected-5	70.6454
Severe AS-1	90.6729
Severe AS-2	87.6153
Severe AS-3	45.3041

## Sheet: Fig. S2b
Sample	NPHS1/GAPDH	NPHS2/GAPDH
1383D2-1 non-agitated Day28	0.97692	0.72492
1383D2-2 non-agitated Day28	0.605175	1.01627
1383D2-3 non-agitated Day28	1.4179	1.25881
1383D2-1 agitated Day28	0.845231	1.48967
1383D2-2 agitated Day28	1.54198	3.06236
1383D2-3 agitated Day28	1.35144	3.46883

## Sheet: Fig. S2c
Sample	COL4A5/GAPDH	COL4A4/GAPDH	COL4A3/GAPDH
1383D2-1 non-agitated Day28	1.23654	1.45445	1.4852
1383D2-2 non-agitated Day28	0.697339	0.615077	0.665162
1383D2-3 non-agitated Day28	1.06612	0.930473	0.849636
1383D2-1 agitated Day28	1.28836	2.44853	3.06404
1383D2-2 agitated Day28	1.51264	2.39561	2.71913
1383D2-3 agitated Day28	1.08137	2.02399	2.5936

## Sheet: Fig. S2d
Sample	EpCAM(+)PODXL(-) (%)	EpCAM(+)PODXL(+) (%)	EpCAM(-)PODXL(+) (%)	EpCAM(-)PODXL(-) (%)	Nephron-like cells (%)
non stainig	0	0	0	100	NA
isotype	0.1	0.2	0.1	99.6	NA
non-agitated1	15.4	6.2	3	75.3	24.7
non-agitated2	12.8	4.7	2.9	79.5	20.5
non-agitated3	13.7	2.6	4.7	79	21
non-agitated4	15.3	4.3	6.5	73.9	26.1
non-agitated5	6	2.5	11.5	80	20
agitated1	21.6	9.2	1.7	67.5	32.5
agitated2	15.7	4.7	6.5	73.2	26.8
agitated3	16.5	4.3	7.9	71.3	28.7
agitated4	10.3	2.5	11	76.2	23.8
